# Supplementary material for: Time Spent on Daily Activities and Its Association with Life Satisfaction among Czech Adolescents from 1992 to 2019
Source: Int J Environ Res Public Health. 2022 Aug 1;19(15):9422. doi: 10.3390/ijerph19159422 (PMC9367733; doi:10.3390/ijerph19159422)
Supplement: Supplementary file 1 [file ijerph-19-09422-s001.zip]

Archive with 1 entries (1 files):
- ijerph-1754432-supplementary.pdf
